# Supplementary material for: The Association of Vitamin A and Vitamin D with Hypertension in Children: A Case-Control Study
Source: Int J Hypertens. 2018 Dec 6;2018:9295147. doi: 10.1155/2018/9295147 (PMC6304547; doi:10.1155/2018/9295147)
Supplement: Supplementary Materials — STable 1. Primer orders. STable 2. Dietary intakes, Median (P25, P75), g. [file 9295147.f1.zip]

Archive with 2 entries (2 files):
- Supplement table 1.doc_IJHY_2580577.doc
- Supplement table 2.doc_IJHY_2580579.doc
